# Supplementary material for: Root cap cell corpse clearance limits microbial colonization in Arabidopsis thaliana
Source: eLife. 2024 Nov 12;13:RP96266. doi: 10.7554/eLife.96266 (PMC11556792; doi:10.7554/eLife.96266)
Supplement: Figure 1—source data 1. [file elife-96266-fig1-data1.zip]

Archive with 2 entries (2 files):
- Figure 1-Source Data 1.pdf
- __MACOSX/._Figure 1-Source Data 1.pdf
