# Supplementary material for: Root cap cell corpse clearance limits microbial colonization in Arabidopsis thaliana
Source: eLife. 2024 Nov 12;13:RP96266. doi: 10.7554/eLife.96266 (PMC11556792; doi:10.7554/eLife.96266)
Supplement: Figure 1—source data 2. [file elife-96266-fig1-data2.zip]

Archive with 5 entries (4 files):
- Figure 1-Source Data 2/
- Figure 1-Source Data 2/Figure 1 -Source Data 2_FiltertrapRaw.tiff
- __MACOSX/Figure 1-Source Data 2/._Figure 1 -Source Data 2_FiltertrapRaw.tiff
- Figure 1-Source Data 2/Figure 1-Source Data_2_SDSPageRaw.tif
- __MACOSX/Figure 1-Source Data 2/._Figure 1-Source Data_2_SDSPageRaw.tif
